# Supplementary material for: Behavioral Fever Drives Epigenetic Modulation of the Immune Response in Fish
Source: Front Immunol. 2018 Jun 4;9:1241. doi: 10.3389/fimmu.2018.01241 (PMC5994863; doi:10.3389/fimmu.2018.01241)
Supplement: Table S2 — Kinetic of the behavioral fever. The table shows the frequency of chamber occupation in individual fish challenged with infectious pancreatic necrosis virus during 24 h post-infection, the video cameras provided continuous monitoring of each tank chamber. The frequency was recorded for 10 s every 15 min throughout 24 h. [file table_2.xlsx]

## Sheet: Fever
Treatment	Hour	Chamber 1	Chamber 2	Chamber 3	Chamber 4	Chamber 5	Chamber 6
TD	15:00:00	1	0	0	6	0	3
TD	15:30:00	0	0	1	1	5	3
TD	16:00:00	0	0	2	1	6	1
TD	16:30:00	0	0	1	1	6	2
TD	17:00:00	0	0	2	0	6	2
TD	17:30:00	0	0	2	1	5	2
TD	18:00:00	0	0	2	0	6	2
TD	18:30:00	0	0	2	0	6	2
TD	23:30:00	0	0	1	1	5	3
TD	23:45:00	0	0	1	1	5	3
TD	00:00:00	0	0	1	1	5	3
TD	00:15:00	0	0	1	1	3	5
TD	00:30:00	0	0	1	1	3	5
TD	00:45:00	0	0	1	1	1	6
TD	01:00:00	0	1	1	1	2	5
TD	01:15:00	0	0	1	1	5	3
TD	01:30:00	0	0	1	1	5	3
TD	01:45:00	0	0	1	1	5	3
TD	02:00:00	0	0	1	1	3	5
TD	02:15:00	0	0	1	1	3	5
TD	02:30:00	0	0	1	1	3	5
TD	02:45:00	0	0	1	1	5	3
TD	03:00:00	0	0	1	1	3	5
TD	03:15:00	0	0	1	1	5	3
TD	03:30:00	0	0	1	1	5	3
TD	03:45:00	0	0	1	1	5	3
TD	04:00:00	0	0	1	1	5	3
TD	04:15:00	0	0	1	1	5	3
TD	04:30:00	0	0	1	2	5	2
TD	04:45:00	1	0	1	1	4	3
TD	05:00:00	1	0	1	1	4	3
TD	05:15:00	2	0	1	1	4	2
TD	05:30:00	2	0	1	1	4	2
TD	05:45:00	0	0	2	1	4	3
TD	07:00:00	0	0	1	0	6	3
TD	07:15:00	0	0	1	0	6	3
TD	07:30:00	0	0	1	0	6	3
TD	07:45:00	0	0	1	1	5	3
TD	08:00:00	0	0	1	0	6	3
TD	08:15:00	0	1	1	0	5	3
TD	08:30:00	1	1	2	0	5	1
TD	08:45:00	1	0	4	0	2	3
TD	09:00:00	0	0	2	0	5	3
TD	09:15:00	0	0	4	0	4	2
TD	09:30:00	0	0	3	0	4	3
TD	09:45:00	1	0	2	0	4	3
TD	10:00:00	1	0	2	0	5	3
TD	10:15:00	1	0	2	0	4	3
TD	10:30:00	1	0	2	0	4	3
TD	10:45:00	1	0	2	0	4	3
TD	11:00:00	0	0	2	0	4	4
TD	15:00:00	1	0	3	5	1	0
TD	15:30:00	1	0	1	2	3	3
TD	16:00:00	1	0	1	2	3	3
TD	16:30:00	0	1	1	2	3	3
TD	17:00:00	1	1	0	2	2	4
TD	17:30:00	1	1	0	2	2	4
TD	18:00:00	1	0	2	1	2	4
TD	18:30:00	1	0	2	2	2	3
TD	23:00:00	0	3	0	1	4	2
TD	23:15:00	2	1	0	1	3	3
TD	23:30:00	0	2	0	1	3	4
TD	23:45:00	1	1	0	1	4	3
TD	00:00:00	1	0	1	1	3	4
TD	00:15:00	3	0	0	1	2	4
TD	00:30:00	3	0	0	1	2	4
TD	00:45:00	3	0	0	1	2	4
TD	01:00:00	2	0	1	1	2	4
TD	01:15:00	3	0	0	1	2	4
TD	01:30:00	3	0	0	1	2	4
TD	01:45:00	3	0	0	1	2	4
TD	02:00:00	3	0	0	2	2	3
TD	02:15:00	3	0	0	1	3	3
TD	02:30:00	2	0	0	1	4	3
TD	02:45:00	2	0	0	1	4	3
TD	03:00:00	2	0	0	1	4	3
TD	03:15:00	2	0	0	2	4	2
TD	03:30:00	3	0	0	1	4	2
TD	03:45:00	2	0	0	1	4	3
TD	04:00:00	0	1	1	1	4	3
TD	04:15:00	0	1	1	1	4	3
TD	04:30:00	0	1	1	1	4	3
TD	04:45:00	0	1	1	1	4	3
TD	05:00:00	1	1	1	1	3	3
TD	05:15:00	2	1	0	1	3	3
TD	05:30:00	1	1	0	1	4	3
TD	05:45:00	0	2	0	1	4	3
TD	06:00:00	0	2	0	2	4	2
TD	06:15:00	1	1	0	2	5	1
TD	06:30:00	1	1	0	2	6	0
TD	06:45:00	1	1	0	2	5	1
TD	07:00:00	0	1	0	2	5	2
TD	07:15:00	0	1	0	2	5	2
TD	07:30:00	0	1	0	2	6	1
TD	07:45:00	0	1	0	2	6	1
TD	08:00:00	0	1	0	2	7	0
TD	08:15:00	0	1	0	2	6	1
TD	08:30:00	0	1	1	1	6	1
TD	08:45:00	0	1	0	2	7	0
TD	09:00:00	0	1	0	1	6	2
TD	09:15:00	1	1	0	1	4	3
TD	09:30:00	0	1	1	3	3	2
TD	09:45:00	0	1	1	3	3	2
TD	10:00:00	1	0	1	3	3	2
TD	10:15:00	1	0	0	4	3	2
TD	10:30:00	1	0	0	2	4	3
TD	10:45:00	1	0	0	2	4	3
TD	11:00:00	1	0	0	2	4	3

## Sheet: No Fever
Treatment	Hour	Chamber 1	Chamber 2	Chamber 3	Chamber 4	Chamber 5	Chamber 6
TI	16:00:00	1	1	8	0	0	0
TI	16:30:00	1	1	2	1	5	0
TI	17:00:00	4	0	1	4	1	0
TI	17:30:00	2	2	3	2	1	0
TI	18:00:00	1	2	2	3	2	0
TI	18:30:00	1	1	5	2	1	0
TI	19:00:00	2	1	3	3	1	0
TI	19:30:00	0	0	5	2	3	0
TI	20:00:00	2	1	3	3	1	0
TI	20:30:00	1	2	4	1	2	0
TI	21:00:00	1	1	3	1	4	0
TI	21:30:00	2	3	2	2	1	0
TI	22:00:00	2	0	3	3	2	0
TI	22:30:00	1	1	4	2	2	0
TI	23:00:00	1	1	1	4	2	1
TI	23:30:00	1	1	1	4	2	1
TI	00:45:00	0	1	5	1	3	0
TI	01:00:00	0	3	3	1	2	1
TI	01:15:00	0	3	2	1	4	0
TI	01:30:00	0	3	3	0	3	1
TI	01:45:00	1	3	1	3	2	0
TI	02:00:00	1	2	2	1	3	1
TI	02:15:00	1	2	3	1	3	0
TI	02:30:00	1	2	3	2	1	1
TI	02:45:00	1	2	3	3	1	0
TI	03:00:00	2	1	3	2	2	0
TI	03:15:00	2	1	3	0	3	1
TI	03:30:00	3	1	2	2	2	0
TI	03:45:00	2	2	2	2	2	0
TI	04:00:00	2	1	3	3	1	0
TI	04:15:00	2	2	2	0	3	1
TI	04:30:00	2	1	2	2	2	1
TI	04:45:00	2	1	3	1	1	2
TI	05:00:00	1	2	4	2	1	0
TI	05:15:00	1	1	3	1	1	3
TI	05:30:00	1	2	3	3	1	0
TI	05:45:00	2	1	4	2	1	0
TI	06:00:00	1	3	4	1	1	0
TI	06:15:00	1	2	2	1	2	2
TI	06:30:00	2	2	3	1	2	0
TI	06:45:00	1	2	3	0	2	2
TI	07:00:00	1	2	3	0	4	0
TI	07:15:00	2	2	2	2	2	0
TI	07:30:00	1	2	4	0	3	0
TI	07:45:00	1	2	2	0	4	1
TI	08:00:00	3	0	2	1	4	0
TI	08:15:00	1	1	3	0	5	0
TI	08:30:00	1	0	3	1	2	3
TI	08:45:00	1	1	2	2	4	0
TI	09:00:00	1	3	2	2	2	0
TI	09:15:00	1	1	3	2	1	3
TI	09:30:00	2	0	3	3	2	0
TI	09:45:00	2	0	3	4	1	0
TI	10:00:00	2	2	2	3	1	0
TI	10:15:00	2	0	3	2	3	0
TI	10:30:00	1	1	2	4	1	1
TI	10:45:00	2	0	4	2	1	1
TI	11:00:00	1	1	2	2	3	1
TI	11:15:00	2	2	3	2	1	0
TI	11:30:00	2	2	1	2	2	1
TI	11:45:00	1	1	4	1	2	1
TI	12:00:00	2	1	1	3	2	1

## Sheet: Control WTR
Treatment	Hour	Chamber 1	Chamber 2	Chamber 3	Chamber 4	Chamber 5	Chamber 6
TI	16:00:00	1	1	8	0	0	0
TI	16:30:00	1	1	2	1	5	0
TI	17:00:00	4	0	1	4	1	0
TI	17:30:00	2	2	3	2	1	0
TI	18:00:00	1	2	2	3	2	0
TI	18:30:00	1	1	5	2	1	0
TI	19:00:00	2	1	3	3	1	0
TI	19:30:00	0	0	5	2	3	0
TI	20:00:00	2	1	3	3	1	0
TI	20:30:00	1	2	4	1	2	0
TI	21:00:00	1	1	3	1	4	0
TI	21:30:00	2	3	2	2	1	0
TI	22:00:00	2	0	3	3	2	0
TI	22:30:00	1	1	4	2	2	0
TI	23:00:00	1	1	1	4	2	1
TI	23:30:00	1	1	1	4	2	1
TI	00:45:00	0	1	5	1	3	0
TI	01:00:00	0	3	3	1	2	1
TI	01:15:00	0	3	2	1	4	0
TI	01:30:00	0	3	3	0	3	1
TI	01:45:00	1	3	1	3	2	0
TI	02:00:00	1	2	2	1	3	1
TI	02:15:00	1	2	3	1	3	0
TI	02:30:00	1	2	3	2	1	1
TI	02:45:00	1	2	3	3	1	0
TI	03:00:00	2	1	3	2	2	0
TI	03:15:00	2	1	3	0	3	1
TI	03:30:00	3	1	2	2	2	0
TI	03:45:00	2	2	2	2	2	0
TI	04:00:00	2	1	3	3	1	0
TI	04:15:00	2	2	2	0	3	1
TI	04:30:00	2	1	2	2	2	1
TI	04:45:00	2	1	3	1	1	2
TI	05:00:00	1	2	4	2	1	0
TI	05:15:00	1	1	3	1	1	3
TI	05:30:00	1	2	3	3	1	0
TI	05:45:00	2	1	4	2	1	0
TI	06:00:00	1	3	4	1	1	0
TI	06:15:00	1	2	2	1	2	2
TI	06:30:00	2	2	3	1	2	0
TI	06:45:00	1	2	3	0	2	2
TI	07:00:00	1	2	3	0	4	0
TI	07:15:00	2	2	2	2	2	0
TI	07:30:00	1	2	4	0	3	0
TI	07:45:00	1	2	2	0	4	1
TI	08:00:00	3	0	2	1	4	0
TI	08:15:00	1	1	3	0	5	0
TI	08:30:00	1	0	3	1	2	3
TI	08:45:00	1	1	2	2	4	0
TI	09:00:00	1	3	2	2	2	0
TI	09:15:00	1	1	3	2	1	1
TI	09:30:00	2	0	3	3	2	0
TI	09:45:00	2	0	3	3	1	0
TI	10:00:00	2	2	1	3	1	0
TI	10:15:00	2	0	3	2	3	0
TI	10:30:00	1	1	2	4	1	1
TI	10:45:00	2	0	4	2	1	1
TI	11:00:00	1	1	2	2	3	1
TI	11:15:00	2	2	3	1	1	0
TI	11:30:00	2	2	1	2	2	1
TI	11:45:00	1	1	4	1	2	1
TI	12:00:00	2	1	1	3	2	1

## Sheet: Control RTR
Treatment	Hour	Chamber 1	Chamber 2	Chamber 3	Chamber 4	Chamber 5	Chamber 6
TI	15:00:00	5	0	0	5	0	0
TI	15:30:00	2	3	0	5	0	0
TI	16:00:00	1	3	1	4	1	0
TI	16:30:00	2	0	3	3	2	0
TI	17:00:00	1	2	0	2	3	2
TI	17:30:00	2	2	1	3	3	2
TI	18:00:00	0	3	2	2	3	0
TI	18:30:00	0	2	2	0	3	3
TI	19:00:00	1	2	1	1	3	2
TI	19:30:00	1	2	0	2	3	2
TI	20:00:00	1	3	1	1	2	2
TI	20:30:00	1	2	1	2	2	2
TI	21:00:00	1	3	1	1	2	2
TI	21:30:00	3	2	1	0	2	2
TI	22:00:00	3	1	1	0	2	3
TI	22:30:00	1	0	1	2	2	4
TI	23:00:00	1	0	1	2	2	4
TI	23:15:00	1	4	1	0	3	1
TI	23:30:00	3	2	1	1	2	1
TI	23:45:00	1	0	1	0	3	5
TI	00:00:00	1	2	1	3	2	1
TI	00:15:00	2	2	1	0	1	4
TI	00:30:00	3	1	1	0	1	4
TI	00:45:00	1	1	2	2	3	1
TI	01:00:00	1	2	1	2	3	1
TI	01:15:00	2	1	2	2	2	1
TI	01:30:00	2	1	2	1	3	1
TI	01:45:00	2	1	0	1	1	5
TI	02:00:00	2	1	0	1	1	5
TI	02:15:00	3	1	2	1	2	1
TI	02:30:00	2	1	0	1	1	5
TI	02:45:00	1	1	2	0	1	5
TI	03:00:00	1	2	2	1	3	1
TI	03:15:00	1	2	3	1	2	1
TI	03:30:00	0	2	3	3	2	0
TI	03:45:00	0	2	2	3	1	2
TI	04:00:00	1	0	3	3	1	2
TI	04:15:00	1	0	3	2	2	2
TI	04:30:00	1	0	3	2	3	1
TI	04:45:00	1	0	3	2	3	2
TI	05:00:00	1	0	3	1	3	2
TI	05:15:00	1	0	3	1	3	2
TI	05:30:00	1	0	4	3	2	0
TI	05:45:00	3	0	1	3	2	1
TI	06:00:00	1	0	4	4	1	0
TI	06:15:00	1	0	0	3	3	3
TI	06:30:00	1	0	0	3	3	3
TI	06:45:00	2	1	0	0	3	4
TI	07:00:00	2	1	0	0	2	5
TI	07:15:00	2	1	0	0	2	5
TI	07:30:00	3	1	1	0	2	3
TI	07:45:00	3	1	2	0	2	2
TI	08:00:00	3	2	1	0	2	2
TI	08:15:00	3	2	1	0	2	2
TI	08:30:00	1	0	2	3	2	2
TI	08:45:00	3	1	1	0	2	3
TI	09:00:00	3	1	1	0	2	3
TI	09:15:00	3	2	0	0	2	3
TI	09:30:00	3	2	0	0	2	3
TI	09:45:00	3	2	0	0	2	3
TI	10:00:00	3	5	1	0	1	0
TI	10:15:00	3	5	1	0	1	0
TI	10:30:00	3	1	2	0	2	2
TI	10:45:00	3	2	1	0	2	2
TI	11:00:00	3	2	1	0	3	1
